# Supplementary material for: Back to Nature: Medicinal Plants as Promising Sources for Antibacterial Drugs in the Post-Antibiotic Era
Source: Plants (Basel). 2023 Aug 28;12(17):3077. doi: 10.3390/plants12173077 (PMC10490416; doi:10.3390/plants12173077)
Supplement: Supplementary file 1 [file plants-12-03077-s001.zip]

Archive with 1 entries (1 files):
- plants-2421877-supplementary.pdf
